# Supplementary material for: How studies on zoonotic risks in wildlife implement the one health approach – A systematic review
Source: One Health. 2024 Nov 8;19:100929. doi: 10.1016/j.onehlt.2024.100929 (PMC11582546; doi:10.1016/j.onehlt.2024.100929)
Supplement: Supplementary material 2 — Definition of One Health Domains (.xlsx). [file mmc2.xlsx]

## Sheet: S2. Definitions of OH Domains
A. One Health Domains
A1. One Health Domains in Data Collection
Human Health Domain		Animal Health Domain		Environmental Health Domain
biological	Social	biological	behavioral and animal movement	biotic	abiotic
Collection of biological samples (e.g. faeces, blood, tissues) or isolates from humans	interviews	Collection of biological samples (e.g. faeces, blood, tissues, milk) or isolates from animals	data on animal movement, migration	Collection of data and isolates from biotic source (plants, plant-based food, manure) –arthropods included, if mentioned as vectors	Collection of data and isolates from abiotic source (e.g. water/soil/surfaces)
OR	OR	OR	OR		OR
cases of human infections, diagnostic/pathologic investigation on humans	surveys/questionnaires on knowledge, attitudes or practices of humans	animal products (milk, eggs, meat)	observation of animal behavior		weather data
	OR	OR	OR
	data on human/social behavior	cases of animal infections, pathologic investigations on animals	wildlife trade data
			OR
		[definition animal: all animals, except vector-arthropods]	data on which animals are handled/traded/slaughtered in a place (e.g. information from expert interview)
A2. One Health Domains in Knowledge Generation (results & aim of the study)
Human Health Domain		Animal Health Domain		Environmental Health Domain
- transmission of pathogens from animal to human		- transmission of pathogens from human to animals		- environment as zoonotic risk factor
- humans as zoonotic risk		- transmission of pathogens between different animal species/groups		- environment as transmission pathways (air, water, surfaces, biotic environment,…)
- Knowledge and attitudes towards zoonotic risk in wildlife		- animals as zoonotic risk		- biodiversity
- social aspects (e.g. gender specific aspects)		- wildlife conservation		- findings on which environmental factors or compartments are risky
- human infections		- animal infections
- by describing pathogens in animals or environment, the study aims to find out possible risk for humans		- by describing pathogens in humans or environment, the study aims to find out possible risk for humans
		- findings on which animals are handled /traded /slaughtered
