# Supplementary material for: How studies on zoonotic risks in wildlife implement the one health approach – A systematic review
Source: One Health. 2024 Nov 8;19:100929. doi: 10.1016/j.onehlt.2024.100929 (PMC11582546; doi:10.1016/j.onehlt.2024.100929)
Supplement: Supplementary material 3 — Definitions of Study Design (.xlsx). [file mmc3.xlsx]

## Sheet: S3. Definitions of Study Design
	B. Study Design
	B1. Methods				B2. Quantitative or qualitative design	B3. Epidemiological design		B3. Extent of non-academic participation and transdisciplinarity
	Laboratory	medical (non-laboratory examination)	Social Sciences	Environmental Sciences		descriptive or analytical	point in time of data collection
category 1	no laboratory methods applied	no medical examination	no social science methdology applied	no environmental methodology applied	quantitative data: numbers-based, countable, or measurable	no epidemiological methods applied	cross-sectional study: data was collected at a particular point in time	academic: only academic stakeholders involved in the study
category 2	molecular analysis: Laboratory methodology that involves the study of tissues, cells, and fluids using DNA/RNA analysis techniques for the identification of characteristics and abnormalities at the molecular level	clinical examination: examination of a live animal or human, not including laboratory measures	In-Depth Interview: open- or semi-structured interview in person or online	Entomology: classification/taxonomy of arthropods [if microscopy explicitly used: click both here and microscopy]	qualitative data: interpretation-based, descriptive, and relating to language	descriptive study: epidemiological study that describes data and characteristics about the population or phenomenon being studied.	longitudinal study: data collection includes follow-up, allowing comparison between the two datasets, or retrospective comparison between two datasets	non-academic: next to academic stakeholders, also non-academic stakeholders were involved in the study, this includes
category 3	serological analysis: analysis of antigen-antibody-interaction using blood serum, e.g., immunoassay, agglutination, precipitation, complementing, immunohistochemistry	pathological examination in section: examination of the dead body in section, not including laboratory measures	Questionnaire: e.g. KAP survey	Water/soil/effluents/food testing: [if any laboratory method explicitly used: click both]	mixed-methods: mix of quantitative and qualitative data	analytical study: epidemiological study that delves into the causality or the mechanisms behind how, when, or why characteristics occurred	case-control study or other: retrospective comparison of two existing groups differing in condition or outcome	participation: participation & intervention in the way, that communities or non-academic persons are involved in the design or the content of the study by decision-making (e. g. community based participatory approach)
category 4	microscopy: e.g., histology, stereoscopy, microscopy of parasites/larvae/eggs, including detection of parasites (e.g., flotation/sedimentation/migration methods)		Focus group discussion: also expert discussion	ecology: e.g., habitat measurements
category 5	in vivo testing: e.g., experimental animal testing, cinical trials		ethnography: in the sense of fieldwork	ethology: animal observation, taxonomy by anatomy
category 6	antimicrobial susceptibility testing: by agar dilution or sequencing methods
category 7	bacteriological and viral culture: isolation and cultivation of bacteria or viruses, e.g., on agar, including MALDI-TOF
