# Supplementary material for: How studies on zoonotic risks in wildlife implement the one health approach – A systematic review
Source: One Health. 2024 Nov 8;19:100929. doi: 10.1016/j.onehlt.2024.100929 (PMC11582546; doi:10.1016/j.onehlt.2024.100929)
Supplement: Supplementary material 4 — List of papers (n = 105) included in the study with references (.xlsx). [file mmc4.xlsx]

## Sheet: S4. List of papers (n=105) incl
S4. List of papers (n=105) included in the study with their references
title	year	journal	issn	volume	issue	pages	authors	publisher	location	doi
Importance of Host Abundance and Microhabitat in Tick Abundance.	2022	Journal of medical entomology	1938-2928 (Electronic)	59	6	2110-2119	Iijima H and Watari Y and Furukawa T and Okabe K	NA	England	10.1093/jme/tjac140
New World screwworm (Cochliomyia hominivorax) myiasis in feral swine of Uruguay: One Health and transboundary disease implications.	2021	Parasites & vectors	1756-3305 (Electronic)	14	1	26	Altuna M and Hickner PV and Castro G and Mirazo S and PÃƒÂ©rez de LeÃƒÂ³n AA and Arp AP	NA	England	10.1186/s13071-020-04499-z
Insight into One Health Approach: Endoparasite Infections in Captive Wildlife in Bangladesh	2021	PATHOGENS	NA	10	2	NA	Nath, TC and Eom, KS and Choe, S and Hm, S and Islam, S and Ndosi, BA and Kang, Y and Bia, MM and Kim, S and Eamudomkarn, C and Jeon, HK and Park, H and Lee, D and Nath, Tilak Chandra and Eom, Keeseon S. and Choe, Seongjun and Hm, Shahadat and Islam, Saiful and Ndosi, Barakaeli Abdieli and Kang, Yeseul and Bia, Mohammed Mebarek and Kim, Sunmin and Eamudomkarn, Chatanun and Jeon, Hyeong-Kyu and Pa…	MDPI	ST ALBAN-ANLAGE 66, CH-4052 BASEL, SWITZERLAND	NA
High overlap of zoonotic helminths between wild mammalian predators and rural dogs - an emerging One Health concern?	2022	PARASITOLOGY	0031-1820	149	12	1565-1574	Tull, A and Valdmann, H and Tammeleht, E and Kaasiku, T and Rannap, R and Saarma, U and Tull, Ants and Valdmann, Harri and Tammeleht, Egle and Kaasiku, Triin and Rannap, Riinu and Saarma, Urmas	CAMBRIDGE UNIV PRESS	32 AVENUE OF THE AMERICAS, NEW YORK, NY 10013-2473 USA	10.1017/S0031182022001032 EA AUG 2022
Gender Roles and One Health Risk Factors at the Human-Livestock-Wildlife Interface, Mpumalanga Province, South Africa	2020	ECOHEALTH	1612-9202	17	2	233-247	Coyle, AH and Berrian, AM and van Rooyen, J and Bagnol, B and Smith, MH and Coyle, Allison H. and Berrian, Amanda M. and van Rooyen, Jacques and Bagnol, Brigitte and Smith, Martin H.	SPRINGER	ONE NEW YORK PLAZA, SUITE 4600, NEW YORK, NY, UNITED STATES	10.1007/s10393-020-01478-9 EA APR 2020
Two decades of one health surveillance of Nipah virus in Thailand	2021	ONE HEALTH OUTLOOK	2524-4655	3	1	NA	Wacharapluesadee, S and Ghai, S and Duengkae, P and Manee-Orn, P and Thanapongtharm, W and Saraya, AW and Yingsakmongkon, S and Joyjinda, Y and Suradhat, S and Ampoot, W and Nuansrichay, B and Kaewpom, T and Tantilertcharoen, R and Rodpan, A and Wongsathapornchai, K and Ponpinit, T and Buathong, R and Bunprakob, S and Damrongwatanapokin, S and Ruchiseesarod, C and Petcharat, S and Kalpravidh, W a…	BMC	CAMPUS, 4 CRINAN ST, LONDON N1 9XW, ENGLAND	NA
What Do Adolescents Know About One-Health and Zoonotic Risks? A School-Based Survey in Italy, Austria, Germany, Slovenia, Mauritius, and Japan	2021	FRONTIERS IN PUBLIC HEALTH	NA	9	NA	NA	Zucca, P and Rossmann, MC and Dodic, M and Ramma, Y and Matsushima, T and Seet, S and Holtze, S and Bremini, A and Fischinger, I and Morosetti, G and Sitzia, M and Furlani, R and Greco, O and Meddi, G and Zambotto, P and Meo, F and Pulcini, S and Palei, M and Zamaro, G and Zucca, Paolo and Rossmann, Marie-Christin and Dodic, Mitja and Ramma, Yashwantrao and Matsushima, Toshiya and Seet, Steven an…	FRONTIERS MEDIA SA	AVENUE DU TRIBUNAL FEDERAL 34, LAUSANNE, CH-1015, SWITZERLAND	10.3389/fpubh.2021.658876
ART ICLEINF O Keywords: Public health Leptospira interrogans serovar Pomona Seroprevalence One health Outbreak	2022	ONE HEALTH	NA	14	NA	NA	Zamir, L and Baum, M and Bardenstein, S and Blum, SE and Moran-Gilad, J and Markovich, MP and King, R and Lapid, R and Hamad, F and Even-Tov, B and Elnekave, E and Zamir, Lior and Baum, Miri and Bardenstein, Svetlana and Blum, Shlomo E. and Moran-Gilad, Jacob and Markovich, Michal Perry and King, Roni and Lapid, Roi and Hamad, Fares and Even-Tov, Boris and Elnekave, Ehud	ELSEVIER	RADARWEG 29, 1043 NX AMSTERDAM, NETHERLANDS	NA
Bacterial and Viral Pathogens with One Health Relevance in Invasive Raccoons (Procyon lotor, Linne 1758) in Southwest Germany	2023	PATHOGENS	NA	12	3	NA	Reinhardt, NP and Koster, J and Thomas, A and Arnold, J and Fux, R and Straubinger, RK and Reinhardt, Nico P. and Koester, Judith and Thomas, Astrid and Arnold, Janosch and Fux, Robert and Straubinger, Reinhard K.	MDPI	ST ALBAN-ANLAGE 66, CH-4052 BASEL, SWITZERLAND	10.3390/pathogens12030389
One Health Approach: An Overview of Q Fever in Livestock, Wildlife and Humans in Asturias (Northwestern Spain)	2021	ANIMALS	2076-2615	11	5	NA	Espi, A and del Cerro, A and Oleaga, A and Rodriguez-Perez, M and Lopez, CM and Hurtado, A and Rodriguez-Martinez, LD and Barandika, JF and Garcia-Perez, AL and Espi, Alberto and del Cerro, Ana and Oleaga, Alvaro and Rodriguez-Perez, Mercedes and Lopez, Ceferino M. and Hurtado, Ana and Rodriguez-Martinez, Luis D. and Barandika, Jesus F. and Garcia-Perez, Ana L.	MDPI	ST ALBAN-ANLAGE 66, CH-4052 BASEL, SWITZERLAND	10.3390/ani11051395
Risk assessment and preventive health behaviours toward COVID-19 amongst bushmeat handlers in Nigerian wildlife markets: Drivers and One Health challenge	2022	ACTA TROPICA	0001-706X	235	NA	NA	Alhaji, NB and Odetokun, IA and Lawan, MK and Adeiza, AM and Nafarnda, WD and Salihu, MJ and Alhaji, Nma Bida and Odetokun, Ismail Ayoade and Lawan, Mohammed Kabiru and Adeiza, Abdulrahman Musa and Nafarnda, Wesley Daniel and Salihu, Mohammed Jibrin	ELSEVIER	RADARWEG 29, 1043 NX AMSTERDAM, NETHERLANDS	NA
Perception and Knowledge of Portuguese Veterinarians about the Zoonotic Transmission of Helicobacter pylori and Helicobacter suis: The Need for One Health Intervention	2022	INTERNATIONAL JOURNAL OF ENVIRONMENTAL RESEARCH AND PUBLIC HEALTH	NA	19	22	NA	Nunes, FC and Teixeira, S and Maia, RL and Amorim, I and Mateus, TL and Nunes, Francisco Cortez and Teixeira, Silvia and Maia, Rui Leandro and Amorim, Irina and Mateus, Teresa Letra	MDPI	ST ALBAN-ANLAGE 66, CH-4052 BASEL, SWITZERLAND	10.3390/ijerph192215087
Socializing One Health: an innovative strategy to investigate social and behavioral risks of emerging viral threats	2021	ONE HEALTH OUTLOOK	2524-4655	3	1	NA	Saylors, K and Wolking, DJ and Hagan, E and Martinez, S and Francisco, L and Euren, J and Olson, SH and Miller, M and Fine, AE and Thanh, NNT and Minh, PT and Kalengkongan, JD and Consortium, P and Kusumaningrum, T and Latinne, A and Pamungkas, J and Safari, D and Saputro, S and Bamba, D and Coulibaly, KJ and Dosso, M and Laudisoit, A and Jean, KMN and Dutta, S and Islam, A and Shano, S and Mwanz…	BMC	CAMPUS, 4 CRINAN ST, LONDON N1 9XW, ENGLAND	10.1186/s42522-021-00036-9
Parasites Circulating in Wild Synanthropic Capybaras (Hydrochoerus hydrochaeris): A One Health Approach	2021	PATHOGENS	NA	10	9	NA	Uribe, M and Hermosilla, C and Rodriguez-Duran, A and Velez, J and Lopez-Osorio, S and Chaparro-Gutierrez, JJ and Cortes-Vecino, JA and Uribe, Manuel and Hermosilla, Carlos and Rodriguez-Duran, Arlex and Velez, Juan and Lopez-Osorio, Sara and Chaparro-Gutierrez, Jenny J. and Cortes-Vecino, Jesus A.	MDPI	ST ALBAN-ANLAGE 66, CH-4052 BASEL, SWITZERLAND	10.3390/pathogens10091152
Evidence of Genetic Connectivity among Lyle's Flying Fox Populations in Thailand for Wildlife Management and One Health Framework	2022	SUSTAINABILITY	NA	14	17	NA	Chaiyes, A and Ariyaraphong, N and Sukgosa, N and Jangtarwan, K and Ahmad, SF and Laopichienpong, N and Singchat, W and Panthum, T and Duangjai, S and Muangmai, N and Wacharapluesadee, S and Duengkae, P and Srikulnath, K and Chaiyes, Aingorn and Ariyaraphong, Nattakan and Sukgosa, Ngamphrom and Jangtarwan, Kornsuang and Ahmad, Syed Farhan and Laopichienpong, Nararat and Singchat, Worapong and Pan…	MDPI	ST ALBAN-ANLAGE 66, CH-4052 BASEL, SWITZERLAND	10.3390/su141710791
Cystic echinococcosis in cattle (Bos taurus) from rural communities of Limpopo National Park, Gaza province, Mozambique: a One Health perspective	2023	RENDICONTI LINCEI-SCIENZE FISICHE E NATURALI	2037-4631	34	1	59-68	Zaffarano, GP and Miambo, RD and Ussivane, EE and Poglayen, G and Morandi, B and Mukaratirwa, S and Afonso, SS and Zaffarano, Gianluca Pio and Miambo, Regina Daniel and Ussivane, edio Elias and Poglayen, Giovanni and Morandi, Benedetto and Mukaratirwa, Samson and Afonso, Sonia Santana	SPRINGER-VERLAG ITALIA SRL	VIA DECEMBRIO, 28, MILAN, 20137, ITALY	10.1007/s12210-022-01119-z EA JAN 2023
One Health Approach: Invasive California Kingsnake (Lampropeltis californiae) as an Important Source of Antimicrobial Drug-Resistant Salmonella Clones on Gran Canaria Island	2023	ANIMALS	2076-2615	13	11	NA	Santana-Hernandez, KM and Rodriguez-Ponce, E and Medina, IR and Acosta-Hernandez, B and Priestnall, SL and Vega, S and Marin, C and Cerda-Cuellar, M and Marco-Fuertes, A and Ayats, T and Beltran, TG and Lupiola-Gomez, PA and Santana-Hernandez, Kevin M. and Rodriguez-Ponce, Eligia and Medina, Inmaculada Rosario and Acosta-Hernandez, Begona and Priestnall, Simon L. and Vega, Santiago and Marin, Cla…	MDPI	ST ALBAN-ANLAGE 66, CH-4052 BASEL, SWITZERLAND	10.3390/ani13111790
Documenting the absence of brucellosis in cattle, goats and dogs in a "One Health" interface in the Mnisi community, Limpopo, South Africa	2018	TROPICAL ANIMAL HEALTH AND PRODUCTION	0049-4747	50	4	903-906	Simpson, G and Marcotty, T and Rouille, E and Matekwe, N and Letesson, JJ and Godfroid, J and Simpson, Gregory and Marcotty, Tanguy and Rouille, Elodie and Matekwe, Nelson and Letesson, Jean-Jacques and Godfroid, Jacques	SPRINGER	VAN GODEWIJCKSTRAAT 30, 3311 GZ DORDRECHT, NETHERLANDS	10.1007/s11250-017-1495-1
Retrospective Molecular Survey on Bacterial and Protozoan Abortive Agents in Roe Deer (Capreolus capreolus) from Central Italy	2022	ANIMALS	2076-2615	12	22	NA	Ebani, VV and Trebino, C and Guardone, L and Bertelloni, F and Cagnoli, G and Altomonte, I and Vignola, P and Bongi, P and Mancianti, F and Ebani, Valentina Virginia and Trebino, Chiara and Guardone, Lisa and Bertelloni, Fabrizio and Cagnoli, Giulia and Altomonte, Iolanda and Vignola, Paolo and Bongi, Paolo and Mancianti, Francesca	MDPI	ST ALBAN-ANLAGE 66, CH-4052 BASEL, SWITZERLAND	10.3390/ani12223202
Phenotypic and genotypic resistance to colistin in E. coli isolated from wild boar (Sus scrofa) hunted in Italy	2021	EUROPEAN JOURNAL OF WILDLIFE RESEARCH	1612-4642	67	3	NA	Cilia, G and Turchi, B and Fratini, F and Ebani, VV and Turini, L and Cerri, D and Bertelloni, F and Cilia, Giovanni and Turchi, Barbara and Fratini, Filippo and Ebani, Valentina Virginia and Turini, Luca and Cerri, Domenico and Bertelloni, Fabrizio	SPRINGER	ONE NEW YORK PLAZA, SUITE 4600, NEW YORK, NY, UNITED STATES	NA
Evaluation of HBV-Like Circulation in Wild and Farm Animals from Brazil and Uruguay	2019	INTERNATIONAL JOURNAL OF ENVIRONMENTAL RESEARCH AND PUBLIC HEALTH	NA	16	15	NA	Vieira, YR and Portilho, MM and Oliveira, FF and Guterres, A and dos Santos, DRL and Villar, LM and Mirazo, S and Arbiza, J and Dimache, LAG and Almeida, FQ and Brandao, ML and Cordeiro, JLP and Rocha, FL and Azevedo, FC and Lemos, FG and Campos, JBV and Macedo, GC and Herrera, HM and Peres, IAS and Zimmermann, NP and Piovezan, U and Pellegrin, AO and de Paula, VS and Pinto, MA and Vieira, Yasmin…	MDPI	ST ALBAN-ANLAGE 66, CH-4052 BASEL, SWITZERLAND	10.3390/ijerph16152679
Presence and Characterization of Zoonotic Bacterial Pathogens in Wild Boar Hunting Dogs (Canis lupus familiaris) in Tuscany (Italy)	2021	ANIMALS	2076-2615	11	4	NA	Cilia, G and Fratini, F and Turchi, B and Ebani, VV and Turini, L and Bilei, S and Bossu, T and De Marchis, ML and Cerri, D and Bertelloni, F and Cilia, Giovanni and Fratini, Filippo and Turchi, Barbara and Ebani, Valentina Virginia and Turini, Luca and Bilei, Stefano and Bossu, Teresa and De Marchis, Maria Laura and Cerri, Domenico and Bertelloni, Fabrizio	MDPI	ST ALBAN-ANLAGE 66, CH-4052 BASEL, SWITZERLAND	NA
Antimicrobial Resistance of Salmonella Strains Isolated from Human, Wild Boar, and Environmental Samples in 2018-2020 in the Northwest of Italy	2022	PATHOGENS	NA	11	12	NA	Listorti, V and Garcia-Vozmediano, A and Pitti, M and Maurella, C and Adriano, D and Ercolini, C and Dellepiane, M and Guardone, L and Razzuoli, E and Listorti, Valeria and Garcia-Vozmediano, Aitor and Pitti, Monica and Maurella, Cristiana and Adriano, Daniela and Ercolini, Carlo and Dellepiane, Monica and Guardone, Lisa and Razzuoli, Elisabetta	MDPI	ST ALBAN-ANLAGE 66, CH-4052 BASEL, SWITZERLAND	10.3390/pathogens11121446
Tick-Borne Encephalitis Virus Prevalence in Sheep, Wild Boar and Ticks in Belgium	2022	VIRUSES-BASEL	NA	14	11	NA	Adjadj, NR and Vervaeke, M and Sohier, C and Cargnel, M and De Regge, N and Adjadj, Nadjah Radia and Vervaeke, Muriel and Sohier, Charlotte and Cargnel, Mickael and De Regge, Nick	MDPI	ST ALBAN-ANLAGE 66, CH-4052 BASEL, SWITZERLAND	10.3390/v14112362
Serological and Molecular Investigation on Toxoplasma gondii Infection in Wild Birds	2019	PATHOGENS	2076-0817	8	2	NA	Nardoni, S and Rocchigiani, G and Varvaro, I and Altomonte, I and Ceccherelli, R and Mancianti, F and Nardoni, Simona and Rocchigiani, Guido and Varvaro, Ilaria and Altomonte, Iolanda and Ceccherelli, Renato and Mancianti, Francesca	MDPI	ST ALBAN-ANLAGE 66, CH-4052 BASEL, SWITZERLAND	10.3390/pathogens8020058
Wildlife health surveillance: gaps, needs and opportunities	2023	REVUE SCIENTIFIQUE ET TECHNIQUE-OFFICE INTERNATIONAL DES EPIZOOTIES	0253-1933	42	NA	NA	Delgado, M and Ferrari, N and Fanelli, A and Muset, S and Thompson, L and Sleeman, JM and White, CL and Walsh, D and Wannous, C and Tizzani, P and Delgado, M. and Ferrari, N. and Fanelli, A. and Muset, S. and Thompson, L. and Sleeman, J. M. and White, C. L. and Walsh, D. and Wannous, C. and Tizzani, P.	OFFICE INT EPIZOOTIES	12 RUE DE PRONY, 75017 PARIS, FRANCE	NA
DNA virome composition of two sympatric wild felids, bobcat (Lynx rufus) and puma (Puma concolor) in Sonora, Mexico	2023	FRONTIERS IN ECOLOGY AND EVOLUTION	2296-701X	11	NA	NA	Payne, N and Combrink, L and Kraberger, S and Fontenele, RS and Schmidlin, K and Cassaigne, I and Culver, M and Varsani, A and Van Doorslaer, K and Payne, Natalie and Combrink, Leigh and Kraberger, Simona and Fontenele, Rafaela S. S. and Schmidlin, Kara and Cassaigne, Ivonne and Culver, Melanie and Varsani, Arvind and Van Doorslaer, Koenraad	FRONTIERS MEDIA SA	AVENUE DU TRIBUNAL FEDERAL 34, LAUSANNE, CH-1015, SWITZERLAND	10.3389/fevo.2023.1126149
Research priorities for control of zoonoses in South Africa	2021	TRANSACTIONS OF THE ROYAL SOCIETY OF TROPICAL MEDICINE AND HYGIENE	0035-9203	115	5	538-550	Simpson, G and Quesada, F and Chatterjee, P and Kakkar, M and Chersich, MF and Thys, S and Simpson, Greg and Quesada, Fabiola and Chatterjee, Pranab and Kakkar, Manish and Chersich, Matthew F. and Thys, Severine	OXFORD UNIV PRESS	GREAT CLARENDON ST, OXFORD OX2 6DP, ENGLAND	10.1093/trstmh/trab039 EA APR 2021
High seroprevalence of anti-Leptospira spp. antibodies in domestic and wild mammals from a mixed use rescue center in Ecuador: Lessons for "One Health" based conservation strategies.	2020	One health (Amsterdam, Netherlands)	2352-7714 (Print)	10	NA	100140	Orlando SA and Perez A and Sanchez E and de la Cruz C and Rugel O and Garcia-Bereguiain MA	NA	Netherlands	10.1016/j.onehlt.2020.100140
Study on Bacteria Isolates and Antimicrobial Resistance in Wildlife in Sicily, Southern Italy.	2021	Microorganisms	2076-2607 (Print)	9	1	NA	Gambino D and Vicari D and Vitale M and SchirÃƒÂ² G and Mira F and Giglia M and Riccardi A and Gentile A and Giardina S and Carrozzo A and Cumbo V and Lastra A and Gargano V	NA	Switzerland	10.3390/microorganisms9010203
Spread of Toxoplasma gondii among animals and humans in Northern Italy: A retrospective analysis in a One-Health framework.	2023	Food and waterborne parasitology	2405-6766 (Electronic)	32	NA	e00197	Dini FM and Morselli S and Marangoni A and Taddei R and Maioli G and Roncarati G and Balboni A and Dondi F and Lunetta F and Galuppi R	NA	Netherlands	NA
Molecular surveillance of novel tick-borne organisms in Madagascar's lemurs.	2018	Ticks and tick-borne diseases	1877-9603 (Electronic)	9	3	672-677	Qurollo BA and Larsen PA and Rakotondrainibe HH and Mahefarisoa K and Rajaonarivelo T and Razafindramanana J and Breitschwerdt EB and Junge RE and Williams CV	NA	Netherlands	10.1016/j.ttbdis.2018.02.012
Characterization of beta-lactam-resistant Escherichia coli from Australian fruit bats indicates anthropogenic origins.	2021	Microbial genomics	2057-5858 (Electronic)	7	5	NA	McDougall FK and Boardman WSJ and Power ML	NA	England	NA
Unravelling the Diversity of Microorganisms in Ticks from Australian Wildlife.	2023	Pathogens (Basel, Switzerland)	2076-0817 (Print)	12	2	NA	Ghafar A and Davies N and Tadepalli M and Breidahl A and Death C and Haros P and Li Y and Dann P and Cabezas-Cruz A and Moutailler S and Foucault-Simonin A and Gauci CG and Stenos J and Hufschmid J and Jabbar A	NA	Switzerland	10.3390/pathogens12020153
Assessing rabies knowledge gaps in human and animal healthcare professionals practicing in Washington, DC-A one health approach.	2018	Zoonoses and public health	1863-2378 (Electronic)	65	8	947-956	Hennenfent AK and Iyengar P and Davies-Cole J	NA	Germany	10.1111/zph.12514
Genetic Diversity and Population Structure of Mycobacterium bovis at the Human-Animal-Ecosystem Interface in France: "A One Health Approach".	2023	Pathogens (Basel, Switzerland)	2076-0817 (Print)	12	4	NA	Appegren A and Boschiroli ML and De Cruz K and Michelet L and HÃƒÂ©ry-Arnaud G and Kempf M and Lanotte P and Bemer P and Peuchant O and Pestel-Caron M and Skalli S and Brasme L and Martin C and Enault C and Carricajo A and Guet-Revillet H and Ponsoda M and Jacomo V and Bourgoin A and Trombert-Paolantoni S and CarriÃƒÂ¨re C and Dupont C and Conquet G and Galal L and Banuls AL and Godreuil S	NA	Switzerland	10.3390/pathogens12040548
Outbreak of Amazonian Toxoplasmosis: A One Health Investigation in a Remote Amerindian Community.	2020	Frontiers in cellular and infection microbiology	2235-2988 (Electronic)	10	NA	401	Blaizot R and Nabet C and Laghoe L and Faivre B and Escotte-Binet S and Djossou F and Mosnier E and Henaff F and Blanchet D and Mercier A and DardÃƒÂ© ML and Villena I and Demar M	NA	Switzerland	10.3389/fcimb.2020.00401
SARS-CoV-2 Omicron (B.1.1.529) Infection of Wild White-Tailed Deer in New York City.	2022	Viruses	1999-4915 (Electronic)	14	12	NA	Vandegrift KJ and Yon M and Surendran Nair M and Gontu A and Ramasamy S and Amirthalingam S and Neerukonda S and Nissly RH and Chothe SK and Jakka P and LaBella L and Levine N and Rodriguez S and Chen C and Sheersh Boorla V and Stuber T and Boulanger JR and Kotschwar N and Aucoin SG and Simon R and Toal KL and Olsen RJ and Davis JJ and Bold D and Gaudreault NN and Dinali Perera K and Kim Y and Ch…	NA	Switzerland	10.3390/v14122770
Molecular Detection and Subtyping of Blastocystis Detected in Wild Boars (Sus scrofa) in South Korea.	2020	Journal of wildlife diseases	1943-3700 (Electronic)	56	3	662-666	Lee H and Seo MG and Oem JK and Kim YS and Lee SY and Kim J and Jeong H and Jheong WH and Kim Y and Lee WJ and Kwon OD and Kwak D	NA	United States	NA
Trichinella britovi outbreak in Piedmont, North-West Italy, 2019-2020: Clinical and epidemiological insights in the one health perspective.	2022	Travel medicine and infectious disease	1873-0442 (Electronic)	47	NA	102308	Stroffolini G and Rossi L and Lupia T and Faraoni S and Paltrinieri G and Lipani F and Calcagno A and Bonora S and Di Perri G and Calleri G	NA	Netherlands	10.1016/j.tmaid.2022.102308
The spleen bacteriome of wild rodents and shrews from Marigat, Baringo County, Kenya.	2021	PeerJ	2167-8359 (Print)	9	NA	e12067	Liyai R and Kimita G and Masakhwe C and Abuom D and Mutai B and Onyango DM and Waitumbi J	NA	United States	10.7717/peerj.12067
Atelerix algirus, the North African Hedgehog: Suitable Wild Host for Infected Ticks and Fleas and Reservoir of Vector-Borne Pathogens in Tunisia.	2021	Pathogens (Basel, Switzerland)	2076-0817 (Print)	10	8	NA	Balti G and Galon C and Derghal M and Souguir H and Guerbouj S and Rhim A and Chemkhi J and Guizani I and Bouattour A and Moutailler S and M'ghirbi Y	NA	Switzerland	10.3390/pathogens10080953
One health surveillance strategy for coronaviruses in Italian wildlife.	2023	Epidemiology and infection	1469-4409 (Electronic)	151	NA	e96	Leopardi S and Desiato R and Mazzucato M and Orusa R and Obber F and Averaimo D and Berjaoui S and Canziani S and Capucchio MT and Conti R and di Bella S and Festa F and Garofalo L and Lelli D and Madrau MP and Mandola ML and Moreno Martin AM and Peletto S and Pirani S and Robetto S and Torresi C and Varotto M and Citterio C and Terregino C	NA	England	10.1017/S095026882300081X
Predators in northern Germany are reservoirs for parasites of One Health concern.	2021	Parasitology research	1432-1955 (Electronic)	120	12	4229-4239	Waindok P and Raue K and Grilo ML and Siebert U and Strube C	NA	Germany	10.1007/s00436-021-07073-3
Shiga Toxin-Producing Escherichia coli in Faecal Samples from Wild Ruminants.	2023	Animals : an open access journal from MDPI	2076-2615 (Print)	13	5	NA	Szczerba-Turek A and Chierchia F and Socha P and Szweda W	NA	Switzerland	NA
Environmental Toxocara spp. presence in crowded squares and public parks from San Juan Province, Argentina: A call for a "One Health" approach.	2023	Frontiers in medicine	2296-858X (Print)	10	NA	1102396	Avila HG and Sandon L and Anes PE and Meli SA and Giboin GA and PÃƒÂ©rez VM and Periago MV	NA	Switzerland	NA
A One Health investigation of Salmonella enterica serovar Wangata in north-eastern New South Wales, Australia, 2016-2017.	2019	Epidemiology and infection	1469-4409 (Electronic)	147	NA	e150	Collins J and Simpson KMJ and Bell G and Durrheim DN and Hill-Cawthorne GA and Hope K and Howard P and Kohlenberg T and Lawrence K and Lilly K and Porigneaux P and Sintchenko V and Wang Q and Ward MP and Wiethoelter A and Mor SM and Flint J	NA	England	NA
An Opportunistic Survey Reveals an Unexpected Coronavirus Diversity Hotspot in North America.	2021	Viruses	1999-4915 (Electronic)	13	10	NA	Ip HS and Griffin KM and Messer JD and Winzeler ME and Shriner SA and Killian ML and K Torchetti M and DeLiberto TJ and Amman BR and Cossaboom CM and Harvey RR and Wendling NM and Rettler H and Taylor D and Towner JS and Barton Behravesh C and Blehert DS	NA	Switzerland	10.3390/v13102016
Association between seroprevalence of measles virus in monkeys and degree of human-monkey contact in Bangladesh.	2023	One health (Amsterdam, Netherlands)	2352-7714 (Print)	17	NA	100571	Ortiz-Cam L and Jones-Engel L and Mendoza P and Castillo-Neyra R	NA	Netherlands	10.1016/j.onehlt.2023.100571
Towards the invasion of wild and rural forested areas in Gabon (Central Africa) by the Asian tiger mosquito Aedes albopictus: Potential risks from the one health perspective.	2023	PLoS neglected tropical diseases	1935-2735 (Electronic)	17	8	e0011501	Obame-Nkoghe J and Roiz D and Ngangue MF and Costantini C and Rahola N and Jiolle D and Lehmann D and Makaga L and Ayala D and Kengne P and Paupy C	NA	United States	10.1371/journal.pntd.0011501
Giardia and Cryptosporidium in resident wildlife species in Arctic Alaska.	2023	Food and waterborne parasitology	2405-6766 (Electronic)	32	NA	e00206	Van Hemert C and Ballweber LR and Sinnett DR and Atwood TC and Fischbach A and Gustine DD and Pabilonia KL	NA	Netherlands	NA
Unravelling the Diversity and Abundance of the Red Fox (Vulpes vulpes) Faecal Resistome and the Phenotypic Antibiotic Susceptibility of Indicator Bacteria	2022	ANIMALS	2076-2615	12	19	NA	Dias, D and Hipolito, D and Figueiredo, A and Fonseca, C and Caetano, T and Mendo, S and Dias, Diana and Hipolito, Dario and Figueiredo, Ana and Fonseca, Carlos and Caetano, Tania and Mendo, Sonia	MDPI	ST ALBAN-ANLAGE 66, CH-4052 BASEL, SWITZERLAND	10.3390/ani12192572
Shiga toxin-producing Escherichia coli in wild ungulates	2019	SCIENCE OF THE TOTAL ENVIRONMENT	0048-9697	651	NA	203-209	Dias, D and Caetano, T and Torres, RT and Fonseca, C and Mendo, S and Dias, D. and Caetano, T. and Torres, R. T. and Fonseca, C. and Mendo, S.	ELSEVIER	RADARWEG 29, 1043 NX AMSTERDAM, NETHERLANDS	NA
Sero-Epidemiological Survey of Orthopoxvirus in Stray Cats and in Different Domestic, Wild and Exotic Animal Species of Central Italy	2021	VIRUSES-BASEL	NA	13	10	NA	Rosone, F and Sala, MG and Cardeti, G and Rombola, P and Cittadini, M and Carnio, A and Giordani, R and Scicluna, MT and Rosone, Francesca and Sala, Marcello Giovanni and Cardeti, Giusy and Rombola, Pasquale and Cittadini, Marina and Carnio, Azzurra and Giordani, Roberta and Scicluna, Maria Teresa	MDPI	ST ALBAN-ANLAGE 66, CH-4052 BASEL, SWITZERLAND	10.3390/v13102105
Market characteristics and zoonotic disease risk perception in Cameroon bushmeat markets	2021	SOCIAL SCIENCE & MEDICINE	0277-9536	268	NA	NA	Saylors, KE and Mouiche, MM and Lucas, A and McIver, DJ and Matsida, A and Clary, C and Maptue, VT and Euren, JD and LeBreton, M and Tamoufe, U and Saylors, Karen E. and Mouiche, Moctar M. and Lucas, Ashley and McIver, David J. and Matsida, Annie and Clary, Catherine and Maptue, Victorine T. and Euren, Jason D. and LeBreton, Matthew and Tamoufe, Ubald	PERGAMON-ELSEVIER SCIENCE LTD	THE BOULEVARD, LANGFORD LANE, KIDLINGTON, OXFORD OX5 1GB, ENGLAND	10.1016/j.socscimed.2020.113358
Pathogenicity of Shiga toxin-producing Escherichia coli (STEC) from wildlife: Should we care?	2022	SCIENCE OF THE TOTAL ENVIRONMENT	0048-9697	812	NA	NA	Dias, D and Costa, S and Fonseca, C and Barauna, R and Caetano, T and Mendo, S and Dias, Diana and Costa, Savio and Fonseca, Carlos and Barauna, Rafael and Caetano, Tania and Mendo, Sonia	ELSEVIER	RADARWEG 29, 1043 NX AMSTERDAM, NETHERLANDS	NA
Geomatics and EO Data to Support Wildlife Diseases Assessment at Landscape Level: A Pilot Experience to Map Infectious Keratoconjunctivitis in Chamois and Phenological Trends in Aosta Valley (NW Italy)	2020	REMOTE SENSING	NA	12	21	NA	Orusa, T and Orusa, R and Viani, A and Carella, E and Mondino, EB and Orusa, Tommaso and Orusa, Riccardo and Viani, Annalisa and Carella, Emanuele and Mondino, Enrico Borgogno	MDPI	ST ALBAN-ANLAGE 66, CH-4052 BASEL, SWITZERLAND	NA
Cross-sectional survey of brucellosis and associated risk factors in the livestock-wildlife interface area of Nechisar National Park, Ethiopia	2018	TROPICAL ANIMAL HEALTH AND PRODUCTION	0049-4747	50	5	1041-1049	Chaka, H and Aboset, G and Garoma, A and Gumi, B and Thys, E and Chaka, Hassen and Aboset, Gezahegn and Garoma, Abebe and Gumi, Balako and Thys, Eric	SPRINGER	VAN GODEWIJCKSTRAAT 30, 3311 GZ DORDRECHT, NETHERLANDS	10.1007/s11250-018-1528-4
Extended-spectrum beta-lactamase (ESBL)-producing Escherichia coli survey in wild seabirds at a pristine atoll in the southern Atlantic Ocean, Brazil: First report of the O25b-ST131 clone harboring bla(CTX-M-8)	2022	SCIENCE OF THE TOTAL ENVIRONMENT	0048-9697	806	NA	NA	Ewbank, AC and Fuentes-Castillo, D and Sacristan, C and Cardoso, B and Esposito, F and Fuga, B and de Macedo, EC and Lincopan, N and Catao-Dias, JL and Ewbank, Ana Carolina and Fuentes-Castillo, Danny and Sacristan, Carlos and Cardoso, Brenda and Esposito, Fernanda and Fuga, Bruna and de Macedo, Eduardo Cavalcante and Lincopan, Nilton and Catao-Dias, Jose Luiz	ELSEVIER	RADARWEG 29, 1043 NX AMSTERDAM, NETHERLANDS	NA
Knowledge, perceptions and practices regarding brucellosis in pastoral communities of Kagera Region in Tanzania	2018	JOURNAL OF ADVANCED VETERINARY AND ANIMAL RESEARCH	NA	5	3	343-353	Ntirandekura, JB and Matemba, LE and Ngowi, HA and Kimera, SI and Karimuribo, ED and Ntirandekura, Jean-Bosco and Matemba, Lucas E. and Ngowi, Helena A. and Kimera, Sharadhuli I. and Karimuribo, Esron D.	NETWORK VETERINARIANS BANGLADESH	FAC VETERINARY SCIENCE, BANGLADESH AGRICULTURAL UNIV, MYMENSINGH, 2202, BANGLADESH	10.5455/javar.2018.e285
Helminths in Invasive Raccoons (Procyon lotor) from Southwest Germany	2023	PATHOGENS	NA	12	7	NA	Reinhardt, NP and Wassermann, M and Harle, J and Romig, T and Kurzrock, L and Arnold, J and Grossmann, E and Mackenstedt, U and Straubinger, RK and Reinhardt, Nico P. and Wassermann, Marion and Haerle, Jessica and Romig, Thomas and Kurzrock, Lina and Arnold, Janosch and Grossmann, Ernst and Mackenstedt, Ute and Straubinger, Reinhard K.	MDPI	ST ALBAN-ANLAGE 66, CH-4052 BASEL, SWITZERLAND	10.3390/pathogens12070919
Zootherapy as a potential pathway for zoonotic spillover: a mixed-methods study of the use of animal products in medicinal and cultural practices in Nigeria	2022	ONE HEALTH OUTLOOK	2524-4655	4	1	NA	Friant, S and Bonwitt, J and Ayambem, WA and Ifebueme, NM and Alobi, AO and Otukpa, OM and Bennett, AJ and Shea, C and Rothman, JM and Goldberg, TL and Jacka, JK and Friant, Sagan and Bonwitt, Jesse and Ayambem, Wilfred A. and Ifebueme, Nzube M. and Alobi, Alobi O. and Otukpa, Oshama M. and Bennett, Andrew J. and Shea, Corrigan and Rothman, Jessica M. and Goldberg, Tony L. and Jacka, Jerry K.	BMC	CAMPUS, 4 CRINAN ST, LONDON N1 9XW, ENGLAND	10.1186/s42522-022-00060-3
Cultural Cognition and Ideological Framing Influence Communication About Zoonotic Disease in the Era of COVID-19	2021	FRONTIERS IN COMMUNICATION	NA	6	NA	NA	Beall, JM and Casola, WR and Peterson, MN and Larson, LR and Carr, WA and Seekamp, E and Stevenson, KT and Jackson, SB and Beall, Justin M. and Casola, William R. and Peterson, M. Nils. and Larson, Lincoln R. and Carr, Wylie A. and Seekamp, Erin and Stevenson, Kathryn T. and Jackson, S. Brent	FRONTIERS MEDIA SA	AVENUE DU TRIBUNAL FEDERAL 34, LAUSANNE, CH-1015, SWITZERLAND	NA
Survey of Zoonotic Bacterial Pathogens in Native Foxes in Central Chile: First Record of Brucella canis Exposure	2021	ANIMALS	2076-2615	11	7	NA	Galarce, N and de la Fuente, S and Escobar, B and Dettleff, P and Abalos, P and Hormazabal, JC and Flores, R and Sallaberry-Pincheira, N and Martinez, V and Galarce, Nicolas and de la Fuente, Sebastian and Escobar, Beatriz and Dettleff, Phillip and Abalos, Pedro and Carlos Hormazabal, Juan and Flores, Roberto and Sallaberry-Pincheira, Nicole and Martinez, Victor	MDPI	ST ALBAN-ANLAGE 66, CH-4052 BASEL, SWITZERLAND	10.3390/ani11071980
Taeniid cestodes in a wolf pack living in a highly anthropic hilly agro-ecosystem	2021	PARASITE	1252-607X	28	NA	NA	Macchioni, F and Coppola, F and Furzi, F and Gabrielli, S and Baldanti, S and Boni, CB and Felicioli, A and Macchioni, Fabio and Coppola, Francesca and Furzi, Federica and Gabrielli, Simona and Baldanti, Samuele and Boni, Chiara Benedetta and Felicioli, Antonio	EDP SCIENCES S A	17, AVE DU HOGGAR, PA COURTABOEUF, BP 112, F-91944 LES ULIS CEDEX A, FRANCE	10.1051/parasite/2021008
Corynebacterium ulcerans Infections in Eurasian Beavers (Castor fiber)	2023	PATHOGENS	NA	12	8	NA	Sting, R and Polzelbauer, C and Eisenberg, T and Bonke, R and Blazey, B and Peters, M and Risse, K and Sing, A and Berger, A and Dangel, A and Rau, J and Sting, Reinhard and Poelzelbauer, Catharina and Eisenberg, Tobias and Bonke, Rebecca and Blazey, Birgit and Peters, Martin and Risse, Karin and Sing, Andreas and Berger, Anja and Dangel, Alexandra and Rau, Joerg	MDPI	ST ALBAN-ANLAGE 66, CH-4052 BASEL, SWITZERLAND	10.3390/pathogens12080979
Detection of Beta-Lactam-Resistant Escherichia coli and Toxigenic Clostridioides difficile Strains in Wild Boars Foraging in an Anthropization Gradient	2021	ANIMALS	2076-2615	11	6	NA	Darwich, L and Seminati, C and Lopez-Olvera, JR and Vidal, A and Aguirre, L and Cerda, M and Garcias, B and Valldeperes, M and Castillo-Contreras, R and Migura-Garcia, L and Conejero, C and Mentaberre, G and Darwich, Laila and Seminati, Chiara and Lopez-Olvera, Jorge R. and Vidal, Anna and Aguirre, Laia and Cerda, Marina and Garcias, Biel and Valldeperes, Marta and Castillo-Contreras, Raquel and …	MDPI	ST ALBAN-ANLAGE 66, CH-4052 BASEL, SWITZERLAND	10.3390/ani11061585
Comparative knowledge, attitudes, and practices regarding anthrax, brucellosis, and rabies in three districts of northern Tanzania	2019	BMC PUBLIC HEALTH	NA	19	1	NA	Kiffner, C and Latzer, M and Vise, R and Benson, H and Hammon, E and Kioko, J and Kiffner, Christian and Latzer, Michelle and Vise, Ruby and Benson, Hayley and Hammon, Elizabeth and Kioko, John	BMC	CAMPUS, 4 CRINAN ST, LONDON N1 9XW, ENGLAND	10.1186/s12889-019-7900-0
Diversity of rickettsiae in domestic, synanthropic, and sylvatic mammals and their ectoparasites in a spotted fever-epidemic region at the western US-Mexico border	2022	TRANSBOUNDARY AND EMERGING DISEASES	1865-1674	69	2	609-622	Lopez-Perez, AM and Chaves, A and Sanchez-Montes, S and Foley, P and Uhart, M and Barron-Rodriguez, J and Becker, I and Suzan, G and Foley, J and Lopez-Perez, Andres M. and Chaves, Andrea and Sanchez-Montes, Sokani and Foley, Patrick and Uhart, Marcela and Barron-Rodriguez, Julio and Becker, Ingeborg and Suzan, Gerardo and Foley, Janet	WILEY	111 RIVER ST, HOBOKEN 07030-5774, NJ USA	NA
Parasitological, serological and molecular diagnosis of Dirofilaria immitis in dogs in Northeastern Brazil	2022	EXPERIMENTAL PARASITOLOGY	0014-4894	236	NA	NA	Soares, LA and Matias, IC and Silva, SS and Ramos, MEO and Silva, AP and Barretto, MLM and Brasil, AWL and Silva, MLCR and Galiza, GJN and Maia, LA and Soares, Laynaslan A. and Matias, Isabela C. and Silva, Samara S. and Ramos, Maria Estrela O. and Silva, Aline P. and Barretto, Mariana L. M. and Brasil, Arthur W. L. and Silva, Maria Luana C. R. and Galiza, Glauco J. N. and Maia, Lisanka A.	ACADEMIC PRESS INC ELSEVIER SCIENCE	525 B ST, STE 1900, SAN DIEGO, CA 92101-4495 USA	NA
Genetic Diversity of Hepatitis E Virus Type 3 in Switzerland-From Stable to Table	2021	ANIMALS	2076-2615	11	11	NA	Vonlanthen-Specker, I and Stephan, R and Sidler, X and Moor, D and Fraefel, C and Bachofen, C and Vonlanthen-Specker, Isabelle and Stephan, Roger and Sidler, Xaver and Moor, Dominik and Fraefel, Cornel and Bachofen, Claudia	MDPI	ST ALBAN-ANLAGE 66, CH-4052 BASEL, SWITZERLAND	10.3390/ani11113177
Possible Cross-Reactivity of Feline and White-Tailed Deer Antibodies against the SARS-CoV-2 Receptor Binding Domain	2022	JOURNAL OF VIROLOGY	0022-538X	96	8	NA	Hancock, TJ and Hickman, P and Kazerooni, N and Kennedy, M and Kania, SA and Dennis, M and Szafranski, N and Gerhold, R and Su, CL and Masi, T and Smith, S and Sparer, TE and Hancock, Trevor J. and Hickman, Peyton and Kazerooni, Niloo and Kennedy, Melissa and Kania, Stephen A. and Dennis, Michelle and Szafranski, Nicole and Gerhold, Richard and Su, Chunlei and Masi, Tom and Smith, Stephen and Spa…	AMER SOC MICROBIOLOGY	1752 N ST NW, WASHINGTON, DC 20036-2904 USA	10.1128/jvi.00250-22
Multidrug-Resistant High-Risk Escherichia coli and Klebsiella pneumoniae Clonal Lineages Occur in Black-Headed Gulls from Two Conservation Islands in Germany.	2022	Antibiotics (Basel, Switzerland)	2079-6382 (Print)	11	10	NA	Brendecke J and Homeier-Bachmann T and Schmitz OrnÃƒÂ©s A and Guenther S and Heiden SE and Schwabe M and Eger E and Schaufler K	NA	Switzerland	10.3390/antibiotics11101357
Zoonotic Parasites in Playgrounds in Southern Spain: A One Health Approach.	2023	Microorganisms	2076-2607 (Print)	11	3	NA	Lorenzo-Rebenaque L and LÃƒÂ³pez-FernÃƒÂ¡ndez S and Marco-JimÃƒÂ©nez F and Montoro-Dasi L and Marin C and Vega S and MartÃƒÂ­nez-Manzanares E and FariÃƒÂ±as F	NA	Switzerland	10.3390/microorganisms11030721
Knowledge, risk perception, and prevention preparedness towards COVID-19 among a cross-section of animal health professionals in Nigeria.	2022	The Pan African medical journal	1937-8688 (Electronic)	41	NA	20	Odetokun IA and Alhaji NB and Akpabio U and Abdulkareem MA and Bilat GT and Subedi D and Ghali-Mohammed I and Elelu N	NA	Uganda	NA
Environmental factors associated with the prevalence of ESBL/AmpC-producing Escherichia coli in wild boar (Sus scrofa).	2022	Frontiers in veterinary science	2297-1769 (Print)	9	NA	980554	GÃƒÂ¼nther T and Kramer-Schadt S and Fuhrmann M and Belik V	NA	Switzerland	10.3389/fvets.2022.980554
A Novel Potentially Recombinant Rodent Coronavirus with a Polybasic Cleavage Site in the Spike Protein.	2021	Journal of virology	1098-5514 (Electronic)	95	22	e0117321	Li X and Wang L and Liu P and Li H and Huo S and Zong K and Zhu S and Guo Y and Zhang L and Hu B and Lan Y and Chmura A and Wu G and Daszak P and Liu WJ and Gao GF	NA	United States	10.1128/JVI.01173-21
Seropositivity for Coxiella burnetii in Wild Boar (Sus scrofa) and Red Deer (Cervus elaphus) in Portugal.	2023	Pathogens (Basel, Switzerland)	2076-0817 (Print)	12	3	NA	Pires H and Cardoso L and Lopes AP and Fontes MDC and Matos M and Pintado C and Figueira L and Mesquita JR and Matos AC and Coelho AC	NA	Switzerland	NA
Co-Circulation of Different Hepatitis E Virus Genotype 3 Subtypes in Pigs and Wild Boar in North-East Germany, 2019.	2022	Pathogens (Basel, Switzerland)	2076-0817 (Print)	11	7	NA	Priemer G and Cierniak F and Wolf C and Ulrich RG and Groschup MH and Eiden M	NA	Switzerland	10.3390/pathogens11070773
A One Health view of the West Nile virus outbreak in Andalusia (Spain) in 2020.	2022	Emerging microbes & infections	2222-1751 (Electronic)	11	1	2570-2578	Figuerola J and JimÃƒÂ©nez-Clavero MÃƒÂ and RuÃƒÂ­z-LÃƒÂ³pez MJ and Llorente F and Ruiz S and Hoefer A and Aguilera-SepÃƒÂºlveda P and JimÃƒÂ©nez-PeÃƒÂ±uela J and GarcÃƒÂ­a-Ruiz O and Herrero L and Soriguer RC and FernÃƒÂ¡ndez Delgado R and SÃƒÂ¡nchez-Seco MP and MartÃƒÂ­nez-de la Puente J and VÃƒÂ¡zquez A	NA	United States	10.1080/22221751.2022.2134055
Lowland grazing and Marburg virus disease (MVD) outbreak in Kween district, Eastern Uganda.	2019	BMC public health	1471-2458 (Electronic)	19	1	136	Siya A and Bazeyo W and Tuhebwe D and Tumwine G and Ezama A and Manirakiza L and Kugonza DR and Rwego IB	NA	England	10.1186/s12889-019-6477-y
A meta-transcriptomic study of mosquito virome and blood feeding patterns at the human-animal-environment interface in Guangdong Province, China.	2023	One health (Amsterdam, Netherlands)	2352-7714 (Print)	16	NA	100493	Wu Q and Guo C and Li XK and Yi BY and Li QL and Guo ZM and Lu JH	NA	Netherlands	10.1016/j.onehlt.2023.100493
Cardiopulmonary parasitic nematodes of the red fox (Vulpes vulpes) in Serbia.	2019	Acta veterinaria Hungarica	0236-6290 (Print)	67	1	60-69	GavriloviÃ„â€¡ P and DobrosavljeviÃ„â€¡ I and VaskoviÃ„â€¡ N and TodoroviÃ„â€¡ I and Ã…Â½ivulj A and KureljuÃ…Â¡iÃ„â€¡ B and PavloviÃ„â€¡ I	NA	Hungary	10.1556/004.2019.007
Human Respiratory Syncytial Virus and Streptococcus pneumoniae Infection in Wild Bonobos.	2018	EcoHealth	1612-9210 (Electronic)	15	2	462-466	GrÃƒÂ¼tzmacher KS and Keil V and Metzger S and Wittiger L and Herbinger I and Calvignac-Spencer S and MÃƒÂ¤tz-Rensing K and Haggis O and Savary L and KÃƒÂ¶ndgen S and Leendertz FH	NA	United States	10.1007/s10393-018-1319-4
Molecular pathogen screening of louse flies (Diptera: Hippoboscidae) from domestic and wild ruminants in Austria.	2023	Parasites & vectors	1756-3305 (Electronic)	16	1	179	PeÃƒÂ±a-Espinoza M and Em D and Shahi-Barogh B and Berer D and Duscher GG and van der Vloedt L and Glawischnig W and Rehbein S and Harl J and UnterkÃƒÂ¶fler MS and Fuehrer HP	NA	England	10.1186/s13071-023-05810-4
Genome analyses ofÃ‚Â species A rotavirus isolated from various mammalian hosts inÃ‚Â Northern Ireland during 2013-2016.	2023	Virus evolution	2057-1577 (Print)	9	2	vead039	Lagan P and Mooney MH and Lemon K	NA	England	10.1093/ve/vead039
VNTR analysis demonstrates new patterns and high genetic diversity of Leptospira sp. of animal origin in Brazil.	2018	Letters in applied microbiology	1472-765X (Electronic)	67	2	183-189	Jaeger LH and Loureiro AP and Lilenbaum W	NA	England	10.1111/lam.13008
Neotropical wild rodents Akodon and Oligoryzomys (Cricetidae: Sigmodontinae) as important carriers of pathogenic renal Leptospira in the Atlantic forest, in Brazil.	2019	Research in veterinary science	1532-2661 (Electronic)	124	NA	280-283	Vieira AS and Di Azevedo MIN and D'Andrea PS and do Val Vilela R and Lilenbaum W	NA	England	10.1016/j.rvsc.2019.04.001
Prevalence and phenotypic characterization of Salmonella enterica isolates from three species of wild marine turtles in Grenada, West Indies.	2021	Veterinary world	0972-8988 (Print)	14	1	222-229	Edwards JJ and Amadi VA and Soto E and Jay-Russel MT and Aminabadi P and Kenelty K and Charles K and Arya G and Mistry K and Nicholas R and Butler BP and Marancik D	NA	India	NA
Prevalence Estimation, Antimicrobial Susceptibility, and Serotyping of Salmonella enterica Recovered from New World Non-Human Primates (Platyrrhini), Feed, and Environmental Surfaces from Wildlife Centers in Costa Rica.	2023	Antibiotics (Basel, Switzerland)	2079-6382 (Print)	12	5	NA	Rojas-SÃƒÂ¡nchez E and JimÃƒÂ©nez-Soto M and Barquero-Calvo E and Duarte-MartÃƒÂ­nez F and Mollenkopf DF and Wittum TE and MuÃƒÂ±oz-Vargas L	NA	Switzerland	10.3390/antibiotics12050844
Bats as reservoirs of antibiotic resistance determinants: A survey of class 1 integrons in Grey-headed Flying Foxes (Pteropus poliocephalus).	2019	Infection, genetics and evolution : journal of molecular epidemiology and evolutionary genetics in infectious diseases	1567-7257 (Electronic)	70	NA	107-113	McDougall F and Boardman W and Gillings M and Power M	NA	Netherlands	10.1016/j.meegid.2019.02.022
Serological and Molecular Surveillance for SARS-CoV-2 Infection in Captive Tigers (Panthera tigris), Thailand.	2022	Animals : an open access journal from MDPI	2076-2615 (Print)	12	23	NA	Sangkachai N and Chaiwattanarungruengpaisan S and Thongdee M and Suksai P and Tangsudjai S and Wongluechai P and Suwanpakdee S and Wiriyarat W and Buddhirongawatr R and Prasittichai L and Skulpong A and Okada PA and Puthavathana P and Paungpin W	NA	Switzerland	10.3390/ani12233350
Pathogenic Escherichia coli, Salmonella spp. and Campylobacter spp. in Two Natural Conservation Centers of Wildlife in Portugal: Genotypic and Phenotypic Characterization.	2022	Microorganisms	2076-2607 (Print)	10	11	NA	Pista A and Silveira L and Ribeiro S and Fontes M and Castro R and Coelho A and Furtado R and Lopes T and Maia C and MixÃƒÂ£o V and Borges V and SÃƒÂ¡ A and Soeiro V and Correia CB and Gomes JP and Saraiva M and Oleastro M and Batista R	NA	Switzerland	10.3390/microorganisms10112132
Multi-Host Pathogen Staphylococcus aureus-Epidemiology, Drug Resistance and Occurrence in Humans and Animals in Poland.	2023	Antibiotics (Basel, Switzerland)	2079-6382 (Print)	12	7	NA	TroÃ…â€ºciaÃ…â€žczyk A and Nowakiewicz A and Kasela M and Malm A and Tracz AM and Hahaj-Siembida A and OsiÃ…â€žska M and Gula S and Jankowiak I	NA	Switzerland	10.3390/antibiotics12071137
Genotyping of Toxoplasma gondii in wild boar (Sus scrofa) in southern Italy: Epidemiological survey and associated risk for consumers.	2020	Zoonoses and public health	1863-2378 (Electronic)	67	7	805-813	Sgroi G and Viscardi M and Santoro M and Borriello G and D'Alessio N and Boccia F and Pacifico L and Fioretti A and Veneziano V and Fusco G	NA	Germany	NA
Anthropogenic landscapes increase Campylobacter jejuni infections in urbanizing banded mongoose (Mungos mungo): A one health approach.	2020	PLoS neglected tropical diseases	1935-2735 (Electronic)	14	3	e0007888	Medley S and Ponder M and Alexander KA	NA	United States	10.1371/journal.pntd.0007888
Prevalence of Antibodies to Toxoplasma gondii in Different Wild Bird Species Admitted to Rehabilitation Centres in Portugal.	2021	Pathogens (Basel, Switzerland)	2076-0817 (Print)	10	9	NA	Lopes C and BrandÃƒÂ£o R and Lopes AF and Sargo R and Casero M and Nunes C and Silva F and Dubey JP and Cardoso L and Lopes AP	NA	Switzerland	NA
Three Leptospira Strains From Western Indian Ocean Wildlife Show Highly Distinct Virulence Phenotypes Through Hamster Experimental Infection.	2019	Frontiers in microbiology	1664-302X (Print)	10	NA	382	Cordonin C and Turpin M and Bascands JL and Dellagi K and Mavingui P and Tortosa P and Roche M	NA	Switzerland	10.3389/fmicb.2019.00382
Gastrointestinal parasites in the opossum Didelphis aurita: Are they a potential threat to human health?	2020	Journal of parasitic diseases : official organ of the Indian Society for Parasitology	0971-7196 (Print)	44	2	355-363	Bezerra-Santos MA and Fontes CS and Nogueira BCF and Yamatogi RS and Ramos RAN and Galhardo JA and Furtado LFV and Rabelo Ãƒâ€°ML and de AraÃƒÂºjo JV and Campos AK	NA	India	10.1007/s12639-020-01205-9
Antibiotic Susceptibility Profile and Tetracycline Resistance Genes Detection in Salmonella spp. Strains Isolated from Animals and Food.	2021	Antibiotics (Basel, Switzerland)	2079-6382 (Print)	10	7	NA	Gargano V and Sciortino S and Gambino D and Costa A and Agozzino V and Reale S and Alduina R and Vicari D	NA	Switzerland	10.3390/antibiotics10070809
An Integrated, Tentative Remote-Sensing Approach Based on NDVI Entropy to Model Canine Distemper Virus in Wildlife and to Prompt Science-Based Management Policies.	2022	Animals : an open access journal from MDPI	2076-2615 (Print)	12	8	NA	Carella E and Orusa T and Viani A and Meloni D and Borgogno-Mondino E and Orusa R	NA	Switzerland	10.3390/ani12081049
Risk practices for bovine tuberculosis transmission to cattle and livestock farming communities living at wildlife-livestock-human interface in northern KwaZulu Natal, South Africa.	2020	PLoS neglected tropical diseases	1935-2735 (Electronic)	14	3	e0007618	Sichewo PR and Vander Kelen C and Thys S and Michel AL	NA	United States	10.1371/journal.pntd.0007618
Towards Development of an Anti-Vampire Bat Vaccine for Rabies Management: Inoculation of Vampire Bat Saliva Induces Immune-Mediated Resistance.	2021	Viruses	1999-4915 (Electronic)	13	3	NA	Delpietro HA and Russo RG and Rupprecht CE and Delpietro GL	NA	Switzerland	10.3390/v13030515
Antimicrobial Resistance Profiles, Virulence Determinants, and Biofilm Formation in Enterococci Isolated from Rhesus Macaques (Macaca mulatta): A Potential Threat for Wildlife in Bangladesh?	2023	Animals : an open access journal from MDPI	2076-2615 (Print)	13	14	NA	Ferdous FB and Islam MS and Ullah MA and Rana ML and Punom SA and Neloy FH and Chowdhury MNU and Hassan J and Siddique MP and Saha S and Rahman MT	NA	Switzerland	NA
Trematode Cercariae from Lymnaea gedrosiana in the Caspian Sea Littoral in Iran: a one health concern.	2023	Frontiers in microbiology	1664-302X (Print)	14	NA	1222599	Eslahi AV and Aligolzadeh A and Pirestani M and Gharibi Z and Abdoli A and Hatam-Nahavandi K and Bijani B and Badri M and Ketzis JK	NA	Switzerland	NA
